# Supplementary material for: Is the C-terminal insertional signal in Gram-negative bacterial outer membrane proteins species-specific or not?
Source: BMC Genomics. 2012 Sep 26;13:510. doi: 10.1186/1471-2164-13-510 (PMC3582582; doi:10.1186/1471-2164-13-510)
Supplement: Additional file 2 — The table lists the number of OMPs in an organism present in different OMP classes. [file 1471-2164-13-510-S2.xlsx]

## Sheet: Sheet3
Organisms	Taxonomy class	OMP.8	OMP.10	OMP.12	OMP.14	OMP.16	OMP.18	OMP.22	OMP.nn	OMP.hypo
Acetobacter pasteurianus IFO 3283-01	α-Proteobacteria	1	0	0	0	4	0	25	16	0
Achromobacter xylosoxidans A8	β-Proteobacteria	3	0	10	1	10	0	50	17	0
Acidiphilium cryptum JF-5	α-Proteobacteria	1	0	3	1	1	0	6	15	0
Acidithiobacillus ferrooxidans ATCC 23270	γ-Proteobacteria	0	0	2	2	1	0	12	14	0
Acidovorax avenae subsp. avenae ATCC 19860	β-Proteobacteria	5	0	1	1	10	0	20	12	0
Acidovorax citrulli AAC00-1	β-Proteobacteria	5	0	1	0	6	0	14	9	0
Acidovorax ebreus TPSY	β-Proteobacteria	3	0	1	0	5	0	12	3	0
Acidovorax sp. JS42	β-Proteobacteria	2	0	1	0	5	0	11	7	0
Acinetobacter baumannii AB0057	γ-Proteobacteria	5	0	1	4	2	0	18	28	0
Acinetobacter baumannii AB307-0294	γ-Proteobacteria	5	0	1	4	2	0	14	23	0
Acinetobacter baumannii ACICU	γ-Proteobacteria	5	0	2	4	2	0	21	29	0
Acinetobacter baumannii ATCC 17978	γ-Proteobacteria	6	0	2	4	2	0	23	27	0
Acinetobacter baumannii AYE	γ-Proteobacteria	5	0	2	4	2	0	18	30	0
Acinetobacter baumannii SDF	γ-Proteobacteria	5	0	0	2	2	0	8	11	0
Acinetobacter sp. ADP1	γ-Proteobacteria	6	0	3	5	3	0	27	29	0
Acinetobacter sp. DR1	γ-Proteobacteria	7	0	2	4	2	0	24	37	0
Actinobacillus pleuropneumoniae serovar 7 str. AP76	γ-Proteobacteria	2	0	1	1	2	0	9	6	0
Aeromonas hydrophila subsp. hydrophila ATCC 7966	γ-Proteobacteria	5	0	2	2	4	2	10	8	0
Aeromonas salmonicida subsp. salmonicida A449	γ-Proteobacteria	6	0	2	2	4	3	10	6	0
Aeromonas veronii B565	γ-Proteobacteria	7	0	2	3	3	2	9	8	0
Aggregatibacter aphrophilus NJ8700	γ-Proteobacteria	3	0	2	1	2	1	10	5	0
Agrobacterium radiobacter K84	α-Proteobacteria	5	0	1	1	0	0	7	11	0
Agrobacterium sp. H13-3	α-Proteobacteria	8	1	2	1	0	0	9	8	0
Agrobacterium tumefaciens str. C58	α-Proteobacteria	6	1	3	1	0	0	8	9	0
Agrobacterium vitis S4	α-Proteobacteria	4	0	2	2	0	0	6	8	0
Alcanivorax borkumensis SK2	γ-Proteobacteria	7	0	0	1	3	0	10	14	1
Alicycliphilus denitrificans BC	β-Proteobacteria	4	0	1	0	7	0	10	7	0
Alicycliphilus denitrificans K601	β-Proteobacteria	4	0	1	0	7	0	9	8	0
Aliivibrio salmonicida LFI1238	γ-Proteobacteria	8	0	1	3	4	1	6	12	0
Alkalilimnicola ehrlichii MLHE-1	γ-Proteobacteria	3	0	0	2	6	0	7	7	2
Allochromatium vinosum DSM 180	γ-Proteobacteria	0	0	0	2	2	0	8	9	0
Alteromonas macleodii str. 'Deep ecotype'	γ-Proteobacteria	9	0	1	1	1	0	44	17	0
Alteromonas sp. SN2	γ-Proteobacteria	9	0	2	2	0	1	50	26	1
Anaeromyxobacter dehalogenans 2CP-1	δ-Proteobacteria	4	0	0	3	8	1	3	11	0
Anaeromyxobacter dehalogenans 2CP-C	δ-Proteobacteria	6	0	0	4	7	1	2	10	0
Anaeromyxobacter sp. Fw109-5	δ-Proteobacteria	7	0	0	4	5	0	1	10	0
Anaeromyxobacter sp. K	δ-Proteobacteria	4	0	0	3	9	1	2	11	0
Arcobacter butzleri RM4018	ε-Proteobacteria	1	0	1	0	1	0	21	6	0
Aromatoleum aromaticum EbN1	β-Proteobacteria	3	0	1	1	6	0	7	12	1
Asticcacaulis excentricus CB 48	α-Proteobacteria	8	0	2	0	0	0	66	18	0
Azoarcus sp. BH72	β-Proteobacteria	2	0	0	1	3	0	21	15	2
Azorhizobium caulinodans ORS 571	α-Proteobacteria	7	0	13	1	0	0	13	8	0
Azospirillum sp. B510	α-Proteobacteria	2	0	3	2	2	0	8	15	0
Azotobacter vinelandii DJ	γ-Proteobacteria	4	0	0	1	0	11	29	38	0
Bartonella grahamii as4aup	α-Proteobacteria	7	0	17	0	0	0	1	13	0
Bartonella tribocorum CIP 105476	α-Proteobacteria	6	0	17	0	0	0	1	7	0
Bdellovibrio bacteriovorus HD100	δ-Proteobacteria	11	0	2	2	3	1	6	13	1
Beijerinckia indica subsp. indica ATCC 9039	α-Proteobacteria	3	0	1	1	1	0	19	20	0
Bordetella avium 197N	β-Proteobacteria	4	0	5	0	5	0	10	14	0
Bordetella bronchiseptica RB50	β-Proteobacteria	3	0	21	1	5	0	18	10	0
Bordetella parapertussis 12822	β-Proteobacteria	3	0	18	0	5	0	14	9	0
Bordetella pertussis Tohama I	β-Proteobacteria	2	0	14	0	3	0	13	8	0
Bordetella petrii DSM 12804	β-Proteobacteria	2	0	4	1	6	0	11	6	0
Bradyrhizobium japonicum USDA 110	α-Proteobacteria	15	0	4	0	1	0	13	22	0
Bradyrhizobium sp. BTAi1	α-Proteobacteria	11	0	4	0	1	0	13	25	0
Bradyrhizobium sp. ORS278	α-Proteobacteria	12	0	3	0	3	0	10	16	0
Brevundimonas subvibrioides ATCC 15264	α-Proteobacteria	5	0	2	1	0	0	39	15	0
Brucella melitensis bv. 1 str. 16M	α-Proteobacteria	10	0	2	1	0	0	3	7	0
Brucella microti CCM 4915	α-Proteobacteria	10	0	3	1	0	0	3	7	0
Burkholderia ambifaria AMMD	β-Proteobacteria	4	0	3	0	40	0	15	30	0
Burkholderia ambifaria MC40-6	β-Proteobacteria	5	0	4	0	35	0	14	29	0
Burkholderia cenocepacia AU 1054	β-Proteobacteria	8	0	3	0	44	0	20	22	0
Burkholderia cenocepacia HI2424	β-Proteobacteria	8	0	4	0	35	0	19	26	0
Burkholderia cenocepacia J2315	β-Proteobacteria	8	0	4	0	44	0	21	27	0
Burkholderia cenocepacia MC0-3	β-Proteobacteria	8	0	4	0	41	0	21	25	0
Burkholderia gladioli BSR3	β-Proteobacteria	1	0	3	0	52	0	19	26	0
Burkholderia glumae BGR1	β-Proteobacteria	1	0	1	0	27	0	11	21	2
Burkholderia mallei ATCC 23344	β-Proteobacteria	3	0	1	0	22	0	7	14	0
Burkholderia mallei NCTC 10229	β-Proteobacteria	3	0	1	0	20	0	7	12	0
Burkholderia mallei NCTC 10247	β-Proteobacteria	3	0	1	0	20	0	6	11	0
Burkholderia mallei SAVP1	β-Proteobacteria	3	0	1	0	18	0	6	12	0
Burkholderia multivorans ATCC 17616	β-Proteobacteria	8	0	5	0	66	0	23	30	0
Burkholderia phymatum STM815	β-Proteobacteria	6	0	1	1	41	0	3	14	0
Burkholderia phytofirmans PsJN	β-Proteobacteria	5	0	2	0	50	0	7	19	0
Burkholderia pseudomallei 1106a	β-Proteobacteria	3	0	1	0	28	0	8	25	0
Burkholderia pseudomallei 1710b	β-Proteobacteria	2	0	1	0	29	0	8	26	0
Burkholderia pseudomallei 668	β-Proteobacteria	3	0	1	0	26	0	9	24	0
Burkholderia pseudomallei K96243	β-Proteobacteria	3	0	1	0	28	0	9	24	0
Burkholderia sp. 383	β-Proteobacteria	6	0	3	1	72	0	26	33	1
Burkholderia sp. CCGE1001	β-Proteobacteria	5	0	1	0	32	0	9	16	0
Burkholderia sp. CCGE1002	β-Proteobacteria	3	0	6	0	22	0	7	11	0
Burkholderia sp. CCGE1003	β-Proteobacteria	5	0	2	0	29	0	12	14	0
Burkholderia thailandensis E264	β-Proteobacteria	3	0	2	0	27	0	9	17	0
Burkholderia vietnamiensis G4	β-Proteobacteria	5	0	4	0	31	0	9	20	0
Burkholderia xenovorans LB400	β-Proteobacteria	6	0	2	1	85	0	12	21	0
Campylobacter curvus 525.92	ε-Proteobacteria	2	0	2	1	0	0	19	4	0
Candidatus Accumulibacter phosphatis clade IIA str. UW-1	β-Proteobacteria	1	1	0	1	3	0	5	10	1
Caulobacter crescentus CB15	α-Proteobacteria	2	0	1	1	1	0	62	8	0
Caulobacter crescentus NA1000	α-Proteobacteria	2	0	0	0	1	0	55	5	0
Caulobacter segnis ATCC 21756	α-Proteobacteria	3	0	2	1	2	0	94	13	0
Caulobacter sp. K31	α-Proteobacteria	4	0	2	1	3	0	93	14	0
Cellvibrio japonicus Ueda107	γ-Proteobacteria	8	0	0	1	2	0	53	17	0
Chromobacterium violaceum ATCC 12472	β-Proteobacteria	5	0	3	2	5	1	12	13	0
Chromohalobacter salexigens DSM 3043	γ-Proteobacteria	3	0	1	1	1	2	8	7	0
Citrobacter koseri ATCC BAA-895	γ-Proteobacteria	4	0	5	1	8	2	22	19	0
Citrobacter rodentium ICC168	γ-Proteobacteria	6	1	21	2	7	3	8	14	0
Colwellia psychrerythraea 34H	γ-Proteobacteria	8	0	2	1	7	0	44	47	1
Cronobacter sakazakii ATCC BAA-894	γ-Proteobacteria	4	1	8	1	5	4	8	17	0
Cronobacter turicensis z3032	γ-Proteobacteria	4	0	9	1	5	4	8	17	0
Cupriavidus metallidurans CH34	β-Proteobacteria	5	0	3	1	29	1	16	18	0
Cupriavidus necator N-1	β-Proteobacteria	4	0	3	1	46	1	15	23	0
Cupriavidus taiwanensis LMG 19424	β-Proteobacteria	5	0	3	0	17	1	13	18	1
Dechloromonas aromatica RCB	β-Proteobacteria	0	0	2	4	2	0	15	14	2
Delftia acidovorans SPH-1	β-Proteobacteria	4	0	1	0	23	0	39	9	0
Delftia sp. Cs1-4	β-Proteobacteria	4	0	1	0	21	0	61	8	0
Desulfarculus baarsii DSM 2075	δ-Proteobacteria	1	0	4	0	1	0	20	6	2
Desulfatibacillum alkenivorans AK-01	δ-Proteobacteria	4	1	0	1	1	0	6	10	1
Desulfobacca acetoxidans DSM 11109	δ-Proteobacteria	3	0	2	1	1	0	12	9	0
Desulfobulbus propionicus DSM 2032	δ-Proteobacteria	1	0	3	2	2	0	6	9	0
Desulfurivibrio alkaliphilus AHT2	δ-Proteobacteria	0	0	1	1	2	0	2	14	2
Dickeya dadantii 3937	γ-Proteobacteria	4	0	3	1	3	3	10	12	0
Dickeya dadantii Ech586	γ-Proteobacteria	5	0	4	1	3	2	5	12	0
Dickeya dadantii Ech703	γ-Proteobacteria	4	0	2	1	2	2	9	11	0
Dickeya zeae Ech1591	γ-Proteobacteria	4	0	2	1	2	4	7	10	0
Edwardsiella ictaluri 93-146	γ-Proteobacteria	6	0	5	2	4	1	3	12	0
Edwardsiella tarda EIB202	γ-Proteobacteria	7	0	5	2	4	2	5	20	0
Enterobacter aerogenes KCTC 2190	γ-Proteobacteria	5	0	5	2	7	6	14	24	1
Enterobacter cloacae SCF1	γ-Proteobacteria	7	0	10	2	9	1	7	21	0
Enterobacter cloacae subsp. cloacae ATCC 13047	γ-Proteobacteria	7	1	4	3	6	5	11	27	1
Enterobacter sp. 638	γ-Proteobacteria	6	1	11	2	6	3	13	19	0
Erwinia amylovora ATCC 49946	γ-Proteobacteria	5	4	1	1	0	1	4	8	0
Erwinia amylovora CFBP1430	γ-Proteobacteria	5	4	2	1	4	1	7	11	0
Erwinia billingiae Eb661	γ-Proteobacteria	6	0	5	2	6	1	12	18	0
Erwinia pyrifoliae Ep1/96	γ-Proteobacteria	5	2	2	1	4	1	4	14	0
Erwinia tasmaniensis Et1/99	γ-Proteobacteria	4	0	2	1	4	1	7	15	0
Erythrobacter litoralis HTCC2594	α-Proteobacteria	1	0	1	1	1	0	29	9	0
Escherichia coli 536	γ-Proteobacteria	5	1	13	2	8	5	16	18	0
Escherichia coli 55989	γ-Proteobacteria	9	0	12	2	3	3	11	12	0
Escherichia coli APEC O1	γ-Proteobacteria	8	2	13	2	5	4	14	16	0
Escherichia coli ATCC 8739	γ-Proteobacteria	5	0	7	2	3	1	8	14	0
Escherichia coli 'BL21-Gold(DE3)pLysS AG'	γ-Proteobacteria	5	0	7	2	0	2	7	14	0
Escherichia coli B str. REL606	γ-Proteobacteria	5	1	4	2	1	2	7	10	0
Escherichia coli BW2952	γ-Proteobacteria	5	1	5	2	0	1	7	6	0
Escherichia coli CFT073	γ-Proteobacteria	5	1	13	3	4	3	16	18	0
Escherichia coli E24377A	γ-Proteobacteria	5	0	11	2	6	3	9	19	0
Escherichia coli ED1a	γ-Proteobacteria	6	0	12	2	5	1	15	21	0
Escherichia coli HS	γ-Proteobacteria	5	0	8	2	4	1	8	13	0
Escherichia coli IAI1	γ-Proteobacteria	6	0	7	2	2	2	7	12	0
Escherichia coli IAI39	γ-Proteobacteria	10	1	10	2	4	2	11	15	0
Escherichia coli O103:H2 str. 12009	γ-Proteobacteria	14	1	9	1	2	3	8	17	0
Escherichia coli O111:H- str. 11128	γ-Proteobacteria	15	1	5	2	1	2	9	13	0
Escherichia coli O127:H6 str. E2348/69	γ-Proteobacteria	7	1	7	2	6	2	11	12	0
Escherichia coli O157:H7 str. EC4115	γ-Proteobacteria	18	1	7	2	0	1	10	12	1
Escherichia coli O157:H7 str. EDL933	γ-Proteobacteria	14	1	9	2	6	2	14	19	1
Escherichia coli O157:H7 str. Sakai	γ-Proteobacteria	14	1	10	2	1	1	12	12	1
Escherichia coli O157:H7 str. TW14359	γ-Proteobacteria	15	1	6	2	1	1	10	11	1
Escherichia coli O26:H11 str. 11368	γ-Proteobacteria	16	1	10	2	3	2	13	13	0
Escherichia coli O55:H7 str. CB9615	γ-Proteobacteria	14	1	9	2	4	1	10	13	1
Escherichia coli S88	γ-Proteobacteria	7	3	11	2	2	2	15	11	0
Escherichia coli SE11	γ-Proteobacteria	8	1	9	2	4	3	7	18	0
Escherichia coli SMS-3-5	γ-Proteobacteria	5	1	11	2	7	5	13	17	0
Escherichia coli str. K-12 substr. DH10B	γ-Proteobacteria	5	2	6	2	0	1	7	8	0
Escherichia coli str. K-12 substr. MG1655	γ-Proteobacteria	4	1	5	2	3	2	9	12	0
Escherichia coli str. K-12 substr. W3110	γ-Proteobacteria	4	1	5	2	0	1	7	9	0
Escherichia coli UMN026	γ-Proteobacteria	6	1	11	1	5	1	15	17	0
Escherichia coli UTI89	γ-Proteobacteria	6	1	9	2	0	2	15	13	0
Escherichia fergusonii ATCC 35469	γ-Proteobacteria	5	0	7	1	7	3	7	18	0
Ferrimonas balearica DSM 9799	γ-Proteobacteria	10	0	3	2	10	0	26	30	2
Gallibacterium anatis UMN179	γ-Proteobacteria	4	0	2	1	2	0	4	13	0
Geobacter bemidjiensis Bem	δ-Proteobacteria	7	0	2	2	6	0	3	18	0
Geobacter lovleyi SZ	δ-Proteobacteria	3	0	1	0	1	0	7	22	1
Geobacter metallireducens GS-15	δ-Proteobacteria	4	0	2	1	4	0	4	27	0
Geobacter sp. FRC-32	δ-Proteobacteria	7	0	2	0	5	0	1	24	1
Geobacter sp. M18	δ-Proteobacteria	8	0	2	2	2	0	6	22	0
Geobacter sp. M21	δ-Proteobacteria	7	0	2	2	5	0	2	20	0
Geobacter sulfurreducens PCA	δ-Proteobacteria	4	0	0	0	2	0	5	20	1
Geobacter uraniireducens Rf4	δ-Proteobacteria	9	0	2	1	6	0	4	30	0
Glaciecola agarilytica 4H-3-7+YE-5	γ-Proteobacteria	9	0	0	1	2	0	81	26	1
Gluconacetobacter diazotrophicus PAl 5	α-Proteobacteria	2	0	1	0	1	0	34	15	0
Gluconobacter oxydans 621H	α-Proteobacteria	1	0	0	0	1	0	29	14	0
Haemophilus influenzae F3047	γ-Proteobacteria	4	0	2	0	1	0	7	9	0
Haemophilus somnus 129PT	γ-Proteobacteria	3	0	1	1	1	0	6	11	0
Haemophilus somnus 2336	γ-Proteobacteria	3	0	0	4	1	0	7	14	0
Hahella chejuensis KCTC 2396	γ-Proteobacteria	7	0	4	2	2	1	12	19	1
Haliangium ochraceum DSM 14365	δ-Proteobacteria	3	0	2	0	1	2	18	22	0
Halomonas elongata DSM 2581	γ-Proteobacteria	4	0	3	1	3	2	9	12	0
Halorhodospira halophila SL1	γ-Proteobacteria	3	0	0	2	3	0	9	14	1
Halothiobacillus neapolitanus c2	γ-Proteobacteria	0	0	3	1	3	0	4	10	0
Helicobacter acinonychis str. Sheeba	ε-Proteobacteria	0	0	0	1	0	0	6	30	0
Helicobacter felis ATCC 49179	ε-Proteobacteria	0	0	0	1	0	0	2	31	0
Helicobacter hepaticus ATCC 51449	ε-Proteobacteria	4	0	1	1	0	0	4	17	0
Helicobacter mustelae 12198	ε-Proteobacteria	1	1	9	1	0	0	8	19	0
Helicobacter pylori 26695	ε-Proteobacteria	0	0	0	1	0	0	5	41	0
Helicobacter pylori B38	ε-Proteobacteria	0	0	0	1	0	0	5	38	0
Helicobacter pylori B8	ε-Proteobacteria	0	0	0	1	0	0	6	42	0
Helicobacter pylori G27	ε-Proteobacteria	0	0	0	1	0	0	6	39	0
Helicobacter pylori HPAG1	ε-Proteobacteria	0	0	0	1	0	0	6	42	0
Helicobacter pylori J99	ε-Proteobacteria	0	0	0	1	0	0	6	42	0
Helicobacter pylori P12	ε-Proteobacteria	0	0	1	1	0	0	5	41	0
Helicobacter pylori PeCan4	ε-Proteobacteria	0	0	0	1	0	0	5	41	0
Helicobacter pylori Shi470	ε-Proteobacteria	0	0	0	1	0	0	4	38	0
Helicobacter pylori SJM180	ε-Proteobacteria	0	0	0	1	0	0	6	44	0
Herbaspirillum seropedicae SmR1	β-Proteobacteria	5	0	3	0	14	0	25	23	0
Herminiimonas arsenicoxydans	β-Proteobacteria	3	0	2	0	4	0	9	12	0
Hirschia baltica ATCC 49814	α-Proteobacteria	3	0	1	0	1	0	52	12	0
Hyphomicrobium denitrificans ATCC 51888	α-Proteobacteria	4	0	0	1	8	0	10	5	0
Hyphomonas neptunium ATCC 15444	α-Proteobacteria	5	0	0	0	0	0	44	15	0
Idiomarina loihiensis L2TR	γ-Proteobacteria	7	0	1	0	1	0	31	11	1
Janthinobacterium sp. Marseille	β-Proteobacteria	5	0	15	1	9	0	29	22	0
Kangiella koreensis DSM 16069	γ-Proteobacteria	5	0	1	0	2	0	13	15	1
Klebsiella pneumoniae 342	γ-Proteobacteria	6	1	3	1	5	12	13	21	0
Klebsiella pneumoniae subsp. pneumoniae MGH 78578	γ-Proteobacteria	5	0	2	1	4	9	13	19	0
Klebsiella variicola At-22	γ-Proteobacteria	6	0	2	1	2	10	12	19	0
Lawsonia intracellularis PHE/MN1-00	δ-Proteobacteria	0	0	0	0	0	0	0	21	0
Leptothrix cholodnii SP-6	β-Proteobacteria	3	0	1	0	8	0	8	12	0
Maricaulis maris MCS10	α-Proteobacteria	3	0	2	0	3	0	21	11	1
Marinobacter aquaeolei VT8	γ-Proteobacteria	8	0	1	4	2	0	6	15	1
Marinomonas mediterranea MMB-1	γ-Proteobacteria	7	0	1	1	3	0	10	8	0
Marinomonas posidonica IVIA-Po-181	γ-Proteobacteria	4	1	1	1	2	0	8	10	0
Marinomonas sp. MWYL1	γ-Proteobacteria	6	0	1	1	2	0	15	16	0
Mesorhizobium ciceri biovar biserrulae WSM1271	α-Proteobacteria	9	0	5	1	0	0	4	9	0
Mesorhizobium loti MAFF303099	α-Proteobacteria	10	1	3	1	0	0	1	8	0
Mesorhizobium opportunistum WSM2075	α-Proteobacteria	8	0	4	2	0	0	2	6	0
Methylibium petroleiphilum PM1	β-Proteobacteria	5	0	1	1	7	0	17	10	1
Methylobacillus flagellatus KT	β-Proteobacteria	3	0	2	1	3	0	21	20	0
Methylobacterium chloromethanicum CM4	α-Proteobacteria	9	0	1	1	2	0	22	20	0
Methylobacterium extorquens DM4	α-Proteobacteria	8	0	1	1	2	0	18	17	0
Methylobacterium extorquens PA1	α-Proteobacteria	9	0	1	1	2	0	17	19	0
Methylobacterium nodulans ORS 2060	α-Proteobacteria	9	0	1	1	0	0	14	15	0
Methylobacterium populi BJ001	α-Proteobacteria	10	0	2	1	2	0	22	17	0
Methylobacterium radiotolerans JCM 2831	α-Proteobacteria	15	0	5	1	1	0	19	13	0
Methylobacterium sp. 4-46	α-Proteobacteria	9	0	4	1	1	1	9	15	0
Methylocella silvestris BL2	α-Proteobacteria	5	0	2	0	1	0	8	13	0
Methylococcus capsulatus str. Bath	γ-Proteobacteria	1	0	0	0	4	0	6	12	0
Methylomonas methanica MC09	γ-Proteobacteria	0	0	7	0	3	0	36	18	0
Methylotenera mobilis JLW8	β-Proteobacteria	3	0	0	1	2	0	12	11	0
Methylotenera sp. 301	β-Proteobacteria	4	0	3	2	8	1	7	20	0
Methylovorus sp. MP688	β-Proteobacteria	3	0	3	3	5	1	26	13	0
Methylovorus sp. SIP3-4	β-Proteobacteria	2	0	3	3	5	0	27	14	0
Moraxella catarrhalis RH4	γ-Proteobacteria	3	0	2	1	1	0	6	8	0
Myxococcus fulvus HW-1	δ-Proteobacteria	12	0	1	2	2	0	13	7	0
Myxococcus xanthus DK 1622	δ-Proteobacteria	12	0	1	2	2	0	14	7	0
Neisseria gonorrhoeae NCCP11945	β-Proteobacteria	12	0	5	1	1	0	12	8	0
Neisseria meningitidis 053442	β-Proteobacteria	5	0	5	1	2	0	7	8	0
Neisseria meningitidis alpha14	β-Proteobacteria	1	0	6	1	2	0	10	8	0
Neisseria meningitidis FAM18	β-Proteobacteria	5	0	3	1	1	0	11	9	0
Neisseria meningitidis H44/76	β-Proteobacteria	5	1	5	1	2	0	8	9	0
Neisseria meningitidis MC58	β-Proteobacteria	1	0	5	1	2	0	9	10	0
Neisseria meningitidis Z2491	β-Proteobacteria	0	0	6	1	2	0	9	7	0
Nitratiruptor sp. SB155-2	ε-Proteobacteria	0	0	0	2	2	0	6	11	0
Nitrobacter hamburgensis X14	α-Proteobacteria	5	0	1	0	0	0	11	9	0
Nitrobacter winogradskyi Nb-255	α-Proteobacteria	6	0	0	0	1	0	21	7	0
Nitrosococcus halophilus Nc4	γ-Proteobacteria	1	0	1	0	3	0	10	13	0
Nitrosococcus oceani ATCC 19707	γ-Proteobacteria	1	0	0	0	4	0	9	8	0
Nitrosococcus watsonii C-113	γ-Proteobacteria	1	0	0	1	4	0	7	12	0
Nitrosomonas europaea ATCC 19718	β-Proteobacteria	0	0	1	0	2	0	31	9	2
Nitrosomonas eutropha C91	β-Proteobacteria	0	0	0	0	2	0	11	6	2
Nitrosomonas sp. AL212	β-Proteobacteria	0	0	0	1	4	0	9	15	1
Nitrosomonas sp. Is79A3	β-Proteobacteria	0	0	0	2	4	0	10	20	1
Nitrosospira multiformis ATCC 25196	β-Proteobacteria	0	0	1	1	5	0	10	13	2
Novosphingobium aromaticivorans DSM 12444	α-Proteobacteria	3	0	2	1	2	0	74	16	0
Novosphingobium sp. PP1Y	α-Proteobacteria	5	0	3	2	3	0	98	23	0
Ochrobactrum anthropi ATCC 49188	α-Proteobacteria	9	1	9	2	0	0	8	6	0
Oligotropha carboxidovorans OM5	α-Proteobacteria	17	0	2	1	1	0	21	12	0
Pantoea ananatis LMG 20103	γ-Proteobacteria	5	0	3	1	7	3	10	13	0
Pantoea sp. At-9b	γ-Proteobacteria	5	1	4	2	7	2	25	20	1
Pantoea vagans C9-1	γ-Proteobacteria	6	1	4	1	4	3	10	21	0
Paracoccus denitrificans PD1222	α-Proteobacteria	5	0	2	1	2	0	25	7	0
Parvibaculum lavamentivorans DS-1	α-Proteobacteria	2	0	3	1	3	0	9	19	1
Parvularcula bermudensis HTCC2503	α-Proteobacteria	6	0	1	0	1	0	21	15	0
Pasteurella multocida subsp. multocida str. Pm70	γ-Proteobacteria	4	0	3	1	3	0	12	6	0
Pectobacterium atrosepticum SCRI1043	γ-Proteobacteria	5	0	3	1	1	4	20	13	0
Pectobacterium carotovorum subsp. carotovorum PC1	γ-Proteobacteria	5	0	4	1	1	4	21	16	0
Pectobacterium wasabiae WPP163	γ-Proteobacteria	5	0	3	1	1	5	20	12	0
Pelobacter carbinolicus DSM 2380	δ-Proteobacteria	4	0	3	1	0	0	8	19	0
Pelobacter propionicus DSM 2379	δ-Proteobacteria	4	1	0	1	0	0	13	15	1
Phenylobacterium zucineum HLK1	α-Proteobacteria	2	0	2	1	2	0	55	9	0
Photobacterium profundum SS9	γ-Proteobacteria	5	0	3	2	9	3	7	26	1
Photorhabdus asymbiotica subsp. asymbiotica ATCC 43949	γ-Proteobacteria	5	0	2	1	2	2	10	12	0
Photorhabdus luminescens subsp. laumondii TTO1	γ-Proteobacteria	6	0	2	1	2	2	12	19	0
Polaromonas naphthalenivorans CJ2	β-Proteobacteria	6	0	0	0	9	1	4	16	0
Polaromonas sp. JS666	β-Proteobacteria	3	0	0	0	7	0	5	10	0
Proteus mirabilis HI4320	γ-Proteobacteria	4	0	6	2	2	1	15	20	0
Pseudoalteromonas atlantica T6c	γ-Proteobacteria	8	0	0	1	3	0	81	27	1
Pseudoalteromonas haloplanktis TAC125	γ-Proteobacteria	7	0	0	2	4	1	43	20	0
Pseudoalteromonas sp. SM9913	γ-Proteobacteria	5	0	0	1	3	0	42	21	0
Pseudomonas aeruginosa LESB58	γ-Proteobacteria	4	0	2	3	2	0	33	39	0
Pseudomonas aeruginosa PA7	γ-Proteobacteria	4	0	3	3	3	0	29	50	0
Pseudomonas aeruginosa PAO1	γ-Proteobacteria	4	0	2	3	2	0	33	46	0
Pseudomonas aeruginosa UCBPP-PA14	γ-Proteobacteria	4	0	4	3	2	0	35	46	0
Pseudomonas brassicacearum subsp. brassicacearum NFM421	γ-Proteobacteria	4	0	7	2	1	2	15	42	0
Pseudomonas entomophila L48	γ-Proteobacteria	3	0	10	1	0	0	31	33	0
Pseudomonas fluorescens Pf0-1	γ-Proteobacteria	3	0	11	2	0	0	27	35	0
Pseudomonas fluorescens Pf-5	γ-Proteobacteria	3	0	7	2	1	2	42	46	0
Pseudomonas fluorescens SBW25	γ-Proteobacteria	4	0	4	4	0	1	37	47	0
Pseudomonas fulva 12-X	γ-Proteobacteria	4	0	1	1	1	1	14	24	0
Pseudomonas mendocina NK-01	γ-Proteobacteria	4	0	1	3	1	1	22	30	0
Pseudomonas mendocina ymp	γ-Proteobacteria	5	0	3	3	2	2	16	26	0
Pseudomonas putida F1	γ-Proteobacteria	4	0	5	3	2	0	30	48	0
Pseudomonas putida GB-1	γ-Proteobacteria	4	0	7	2	2	0	48	43	0
Pseudomonas putida KT2440	γ-Proteobacteria	3	0	6	1	2	0	30	45	0
Pseudomonas putida S16	γ-Proteobacteria	4	0	4	1	0	0	21	41	0
Pseudomonas putida W619	γ-Proteobacteria	5	0	6	1	2	0	22	44	0
Pseudomonas stutzeri A1501	γ-Proteobacteria	4	0	2	1	1	2	12	20	0
Pseudomonas stutzeri ATCC 17588 = LMG 11199	γ-Proteobacteria	4	0	2	1	1	2	12	18	0
Pseudomonas syringae pv. phaseolicola 1448A	γ-Proteobacteria	2	0	4	2	0	1	19	21	0
Pseudomonas syringae pv. syringae B728a	γ-Proteobacteria	2	0	9	1	0	1	19	24	0
Pseudomonas syringae pv. tomato str. DC3000	γ-Proteobacteria	2	0	10	2	0	1	23	23	0
Pseudoxanthomonas suwonensis 11-1	γ-Proteobacteria	6	0	3	1	2	0	29	8	0
Psychrobacter cryohalolentis K5	γ-Proteobacteria	6	0	2	2	1	0	4	6	0
Psychrobacter sp. PRwf-1	γ-Proteobacteria	8	0	1	2	2	0	10	5	0
Pusillimonas sp. T7-7	β-Proteobacteria	1	0	9	0	2	0	9	9	0
Rahnella sp. Y9602	γ-Proteobacteria	5	0	9	2	7	5	11	17	0
Ralstonia eutropha H16	β-Proteobacteria	4	0	3	0	24	1	16	14	0
Ralstonia eutropha JMP134	β-Proteobacteria	4	0	5	1	34	1	10	19	1
Ralstonia pickettii 12D	β-Proteobacteria	4	0	0	1	17	1	6	17	0
Ralstonia pickettii 12J	β-Proteobacteria	5	0	1	1	16	4	7	25	1
Ralstonia solanacearum GMI1000	β-Proteobacteria	2	0	1	0	20	1	14	25	0
Ralstonia solanacearum PSI07	β-Proteobacteria	3	0	1	0	17	1	14	23	0
Rhizobium leguminosarum bv. viciae 3841	α-Proteobacteria	6	0	2	1	0	0	3	10	0
Rhodomicrobium vannielii ATCC 17100	α-Proteobacteria	8	0	0	2	2	0	9	9	0
Rhodopseudomonas palustris BisA53	α-Proteobacteria	8	0	0	0	0	0	9	10	0
Rhodopseudomonas palustris BisB18	α-Proteobacteria	7	0	3	0	1	0	11	11	0
Rhodopseudomonas palustris BisB5	α-Proteobacteria	7	0	5	0	1	0	8	10	0
Rhodopseudomonas palustris CGA009	α-Proteobacteria	7	0	4	0	0	0	23	14	0
Rhodopseudomonas palustris DX-1	α-Proteobacteria	6	0	3	0	0	0	20	8	0
Rhodopseudomonas palustris HaA2	α-Proteobacteria	8	0	2	0	0	0	18	15	0
Rhodopseudomonas palustris TIE-1	α-Proteobacteria	7	0	4	0	0	0	22	12	0
Rhodospirillum centenum SW	α-Proteobacteria	5	0	0	1	2	1	38	8	0
Rhodospirillum rubrum ATCC 11170	α-Proteobacteria	1	0	0	1	2	0	15	5	0
Saccharophagus degradans 2-40	γ-Proteobacteria	12	0	0	0	4	0	49	25	0
Salmonella enterica subsp. enterica serovar Agona str. SL483	γ-Proteobacteria	8	1	8	1	5	2	8	20	0
Salmonella enterica subsp. enterica serovar Choleraesuis str. SC-B67	γ-Proteobacteria	8	1	6	1	4	1	8	16	0
Salmonella enterica subsp. enterica serovar Dublin str. CT_02021853	γ-Proteobacteria	9	1	4	1	3	1	7	14	0
Salmonella enterica subsp. enterica serovar Enteritidis str. P125109	γ-Proteobacteria	9	1	6	1	1	1	7	15	0
Salmonella enterica subsp. enterica serovar Gallinarum str. 287/91	γ-Proteobacteria	8	1	5	1	6	1	6	12	0
Salmonella enterica subsp. enterica serovar Heidelberg str. SL476	γ-Proteobacteria	11	1	4	1	3	2	8	16	0
Salmonella enterica subsp. enterica serovar Newport str. SL254	γ-Proteobacteria	9	1	4	1	3	1	8	20	0
Salmonella enterica subsp. enterica serovar Paratyphi A str. AKU_12601	γ-Proteobacteria	7	1	6	1	4	1	6	14	0
Salmonella enterica subsp. enterica serovar Paratyphi A str. ATCC 9150	γ-Proteobacteria	7	1	5	1	0	0	3	8	0
Salmonella enterica subsp. enterica serovar Paratyphi C strain RKS4594	γ-Proteobacteria	8	1	6	1	3	1	7	16	0
Salmonella enterica subsp. enterica serovar Schwarzengrund str. CVM19633	γ-Proteobacteria	9	1	6	1	3	1	8	18	0
Salmonella enterica subsp. enterica serovar Typhimurium str. LT2	γ-Proteobacteria	9	1	6	1	6	2	8	16	0
Salmonella enterica subsp. enterica serovar Typhi str. CT18	γ-Proteobacteria	8	1	5	1	5	2	5	18	0
Salmonella enterica subsp. enterica serovar Typhi str. Ty2	γ-Proteobacteria	7	1	4	1	0	1	4	11	0
Serratia proteamaculans 568	γ-Proteobacteria	5	0	7	1	6	2	15	20	0
Serratia sp. AS12	γ-Proteobacteria	5	0	5	1	5	4	13	17	0
Serratia sp. AS9	γ-Proteobacteria	5	0	3	1	1	3	9	8	0
Shewanella amazonensis SB2B	γ-Proteobacteria	6	0	2	2	9	0	28	31	0
Shewanella baltica OS155	γ-Proteobacteria	9	0	2	2	9	0	31	29	0
Shewanella baltica OS185	γ-Proteobacteria	8	0	2	2	10	0	36	31	0
Shewanella baltica OS195	γ-Proteobacteria	9	0	2	2	9	0	38	29	0
Shewanella baltica OS223	γ-Proteobacteria	9	0	2	2	7	0	37	27	0
Shewanella denitrificans OS217	γ-Proteobacteria	6	0	2	1	4	0	22	24	0
Shewanella frigidimarina NCIMB 400	γ-Proteobacteria	4	0	2	2	9	0	31	35	0
Shewanella halifaxensis HAW-EB4	γ-Proteobacteria	10	0	7	2	11	0	19	40	1
Shewanella loihica PV-4	γ-Proteobacteria	7	0	2	2	10	0	21	37	1
Shewanella oneidensis MR-1	γ-Proteobacteria	9	0	3	2	7	0	23	26	0
Shewanella pealeana ATCC 700345	γ-Proteobacteria	8	0	4	3	9	0	25	39	0
Shewanella piezotolerans WP3	γ-Proteobacteria	11	0	4	3	11	0	38	50	0
Shewanella putrefaciens CN-32	γ-Proteobacteria	7	0	2	2	6	0	30	23	0
Shewanella sediminis HAW-EB3	γ-Proteobacteria	10	0	5	4	12	0	22	51	1
Shewanella sp. ANA-3	γ-Proteobacteria	6	0	2	2	7	0	33	26	0
Shewanella sp. MR-4	γ-Proteobacteria	7	0	2	2	9	0	34	28	0
Shewanella sp. MR-7	γ-Proteobacteria	7	0	2	2	9	0	33	27	0
Shewanella sp. W3-18-1	γ-Proteobacteria	8	0	2	2	6	0	28	22	0
Shewanella violacea DSS12	γ-Proteobacteria	10	0	3	2	8	1	35	31	1
Shewanella woodyi ATCC 51908	γ-Proteobacteria	13	0	2	3	9	0	42	39	1
Shigella boydii CDC 3083-94	γ-Proteobacteria	5	1	6	2	5	0	8	6	0
Shigella boydii Sb227	γ-Proteobacteria	7	1	6	1	2	0	6	11	0
Shigella dysenteriae Sd197	γ-Proteobacteria	4	1	4	1	3	0	10	4	0
Shigella flexneri 2a str. 2457T	γ-Proteobacteria	5	0	5	1	3	2	4	6	0
Shigella flexneri 2a str. 301	γ-Proteobacteria	6	1	6	1	5	1	5	7	0
Shigella flexneri 5 str. 8401	γ-Proteobacteria	6	0	6	1	6	2	7	10	0
Shigella sonnei Ss046	γ-Proteobacteria	5	1	5	1	5	1	10	10	0
Sideroxydans lithotrophicus ES-1	β-Proteobacteria	3	0	2	2	2	1	4	14	1
Sinorhizobium medicae WSM419	α-Proteobacteria	5	1	1	1	0	0	4	10	0
Sinorhizobium meliloti AK83	α-Proteobacteria	4	0	2	1	0	0	8	9	0
Sorangium cellulosum 'So ce 56'	δ-Proteobacteria	1	0	1	5	3	1	13	7	0
Sphingobium chlorophenolicum L-1	α-Proteobacteria	3	0	4	3	1	0	92	19	0
Sphingobium japonicum UT26S	α-Proteobacteria	4	0	4	3	1	0	64	22	0
Sphingomonas wittichii RW1	α-Proteobacteria	3	0	1	2	1	0	150	15	0
Sphingopyxis alaskensis RB2256	α-Proteobacteria	3	0	1	1	1	0	39	10	0
Stenotrophomonas maltophilia K279a	γ-Proteobacteria	4	0	9	1	4	0	63	26	0
Stenotrophomonas maltophilia R551-3	γ-Proteobacteria	4	0	9	1	3	0	75	21	0
Stigmatella aurantiaca DW4/3-1	δ-Proteobacteria	10	0	2	1	6	1	15	8	1
Sulfuricurvum kujiense DSM 16994	ε-Proteobacteria	1	0	2	2	4	1	14	21	0
Sulfurimonas autotrophica DSM 16294	ε-Proteobacteria	1	1	1	2	5	0	7	9	0
Sulfurimonas denitrificans DSM 1251	ε-Proteobacteria	1	0	0	1	2	0	8	14	0
Sulfurospirillum deleyianum DSM 6946	ε-Proteobacteria	3	0	1	1	1	0	8	12	1
Sulfurovum sp. NBC37-1	ε-Proteobacteria	8	0	2	2	4	0	3	16	0
Taylorella equigenitalis MCE9	β-Proteobacteria	0	0	1	0	1	0	10	10	0
Teredinibacter turnerae T7901	γ-Proteobacteria	17	0	0	0	2	0	35	13	1
Thauera sp. MZ1T	β-Proteobacteria	0	0	2	1	3	0	8	17	1
Thioalkalimicrobium cyclicum ALM1	γ-Proteobacteria	2	0	0	1	3	0	8	9	0
Thioalkalivibrio sulfidophilus HL-EbGr7	γ-Proteobacteria	3	0	0	3	5	0	3	12	0
Thiobacillus denitrificans ATCC 25259	β-Proteobacteria	3	0	0	5	2	0	8	11	1
Thiomicrospira crunogena XCL-2	γ-Proteobacteria	1	0	2	2	4	0	5	15	1
Thiomonas intermedia K12	β-Proteobacteria	4	0	0	2	3	0	6	13	0
Variovorax paradoxus EPS	β-Proteobacteria	3	0	6	0	6	0	22	12	0
Variovorax paradoxus S110	β-Proteobacteria	2	0	4	0	9	0	19	9	0
Vibrio anguillarum 775	γ-Proteobacteria	6	0	1	2	4	2	6	8	0
Vibrio cholerae M66-2	γ-Proteobacteria	3	0	1	2	4	0	8	8	0
Vibrio cholerae MJ-1236	γ-Proteobacteria	4	0	1	2	4	0	7	11	0
Vibrio cholerae O395	γ-Proteobacteria	8	0	1	2	4	1	9	13	0
Vibrio fischeri ES114	γ-Proteobacteria	12	1	2	4	4	2	11	15	1
Vibrio fischeri MJ11	γ-Proteobacteria	15	0	2	5	6	2	10	19	1
Vibrio harveyi ATCC BAA-1116	γ-Proteobacteria	12	0	2	2	9	2	12	25	1
Vibrio parahaemolyticus RIMD 2210633	γ-Proteobacteria	15	0	3	4	7	1	12	25	1
Vibrio sp. Ex25	γ-Proteobacteria	15	0	2	4	8	2	15	24	1
Vibrio splendidus LGP32	γ-Proteobacteria	13	0	1	4	4	2	12	23	0
Vibrio vulnificus CMCP6	γ-Proteobacteria	8	0	2	3	7	4	9	27	0
Vibrio vulnificus MO6-24/O	γ-Proteobacteria	8	0	2	3	7	3	9	29	0
Vibrio vulnificus YJ016	γ-Proteobacteria	6	0	1	4	9	3	8	26	0
Wolinella succinogenes DSM 1740	ε-Proteobacteria	1	0	1	1	1	0	11	7	0
Xanthobacter autotrophicus Py2	α-Proteobacteria	11	0	3	1	0	0	4	14	0
Xanthomonas axonopodis pv. citri str. 306	γ-Proteobacteria	7	0	4	1	5	0	70	21	0
Xanthomonas campestris pv. campestris str. 8004	γ-Proteobacteria	5	0	5	1	5	0	58	12	0
Xanthomonas campestris pv. campestris str. ATCC 33913	γ-Proteobacteria	5	0	5	1	6	0	69	16	0
Xanthomonas campestris pv. campestris str. B100	γ-Proteobacteria	6	0	5	1	6	0	69	17	0
Xanthomonas campestris pv. vesicatoria str. 85-10	γ-Proteobacteria	5	0	5	1	5	0	59	21	0
Xanthomonas oryzae pv. oryzae KACC10331	γ-Proteobacteria	3	0	4	1	4	0	37	12	0
Xanthomonas oryzae pv. oryzae MAFF 311018	γ-Proteobacteria	2	0	5	1	4	0	42	11	0
Xanthomonas oryzae pv. oryzae PXO99A	γ-Proteobacteria	4	0	4	1	4	0	41	15	0
Xenorhabdus bovienii SS-2004	γ-Proteobacteria	4	0	6	1	2	1	9	19	0
Xenorhabdus nematophila ATCC 19061	γ-Proteobacteria	4	0	3	1	2	1	10	14	0
Xylella fastidiosa 9a5c	γ-Proteobacteria	2	0	3	1	2	0	10	10	0
Xylella fastidiosa M12	γ-Proteobacteria	2	0	3	0	2	0	10	10	0
Xylella fastidiosa M23	γ-Proteobacteria	2	0	3	1	2	0	10	10	0
Xylella fastidiosa Temecula1	γ-Proteobacteria	2	0	3	1	2	0	8	8	0
Yersinia enterocolitica subsp. enterocolitica 8081	γ-Proteobacteria	6	0	6	1	4	4	12	19	0
Yersinia enterocolitica subsp. palearctica 105.5R(r)	γ-Proteobacteria	5	1	6	1	4	3	11	18	0
Yersinia pestis Angola	γ-Proteobacteria	7	3	9	1	0	1	9	16	0
Yersinia pestis Antiqua	γ-Proteobacteria	6	2	13	2	4	2	12	24	0
Yersinia pestis biovar Microtus str. 91001	γ-Proteobacteria	7	2	12	1	1	1	9	12	0
Yersinia pestis CO92	γ-Proteobacteria	7	2	11	2	0	1	9	14	0
Yersinia pestis KIM 10	γ-Proteobacteria	7	1	13	2	3	1	10	16	0
Yersinia pestis Nepal516	γ-Proteobacteria	7	2	13	1	1	1	10	14	0
Yersinia pestis Pestoides F	γ-Proteobacteria	7	1	10	1	2	1	9	16	0
Yersinia pestis Z176003	γ-Proteobacteria	7	2	13	1	0	1	9	15	0
Yersinia pseudotuberculosis IP 31758	γ-Proteobacteria	7	0	13	2	2	1	10	22	0
Yersinia pseudotuberculosis IP 32953	γ-Proteobacteria	7	1	14	1	2	1	10	21	0
Yersinia pseudotuberculosis PB1/+	γ-Proteobacteria	7	1	13	2	4	1	10	21	0
Yersinia pseudotuberculosis YPIII	γ-Proteobacteria	7	1	10	2	2	1	11	19	0
Zymomonas mobilis subsp. mobilis NCIMB 11163	α-Proteobacteria	2	0	1	1	0	0	19	7	0
Zymomonas mobilis subsp. mobilis ZM4	α-Proteobacteria	2	0	1	1	0	0	22	9	0
Zymomonas mobilis subsp. pomaceae ATCC 29192	α-Proteobacteria	2	0	0	1	0	0	11	9	0
